# Supplementary material for: Characterization of Aspartic Proteases from Paracoccidioides brasiliensis and Their Role in Fungal Thermo-Dimorphism
Source: J Fungi (Basel). 2023 Mar 19;9(3):375. doi: 10.3390/jof9030375 (PMC10053120; doi:10.3390/jof9030375)
Supplement: Supplementary file 1 [file jof-09-00375-s001.zip]

Archive with 1 entries (1 files):
- jof-2140292-supplementary.pdf
